# Supplementary material for: Meta-analysis of molecular response of kidney to ischemia reperfusion injury for the identification of new candidate genes
Source: BMC Nephrol. 2013 Oct 24;14:231. doi: 10.1186/1471-2369-14-231 (PMC4016589; doi:10.1186/1471-2369-14-231)
Supplement: Additional file 1 — The working examples of new scoring algorithm. [file 1471-2369-14-231-S1.xlsx]

## Sheet: Sheet1
Gene Title	Gene Symbol	Chromosomal Location	X2	X2 P value	Fisher Exact	FE P value
Annexin A1	ANXA1	chr9	56.9272	4.52248e-14	inf	2.87711e-11
actin related protein 2/3 complex, subunit 1B, 41kDa	ARPC1B	chr7	44.6421	2.36554e-11	49.8285	7.13448e-09
lipocalin 2	LCN2	chr9	44.6421	2.36554e-11	49.8285	7.13448e-09
chemokine (C-C motif) ligand 2	CCL2	chr17	43.6272	3.97289e-11	26.6945	1.12607e-08
clusterin	CLU	chr8	43.6272	3.97289e-11	26.6945	1.12607e-08
heme oxygenase (decycling) 1	HMOX1	chr22	43.6272	3.97289e-11	26.6945	1.12607e-08
early growth response 2	EGR2	chr10	41.1116	1.43777e-10	46.2677	3.0398e-08
cyclin-dependent kinase inhibitor 1A (p21, Cip1)	CDKN1A	chr6	40.1548	2.3462e-10	24.914	4.5405e-08
activating transcription factor 3	ATF3	chr1	36.6939	1.38215e-09	23.1336	1.81611e-07
chemokine (C-X-C motif) ligand 1 (melanoma growth stimulating activity, alpha)	CXCL1	chr4	36.6939	1.38215e-09	23.1336	1.81611e-07
hydroxysteroid (17-beta) dehydrogenase 2	HSD17B2	chr16	36.6939	1.38215e-09	23.1336	1.81611e-07
ADAM metallopeptidase with thrombospondin type 1 motif, 1	ADAMTS1	chr21	36.2284	1.75494e-09	16.6092	2.04745e-07
hematopoietic cell-specific Lyn substrate 1	HCLS1	chr3	34.0649	5.33053e-09	39.147	5.43295e-07
RAS, dexamethasone-induced 1	RASD1	chr17	34.0649	5.33053e-09	39.147	5.43295e-07
claudin 4	CLDN4	chr7	33.2469	8.11688e-09	21.3534	7.19761e-07
SH3 domain binding glutamic acid-rich protein like 3	SH3BGRL3	chr1	33.2469	8.11688e-09	21.3534	7.19761e-07
TIMP metallopeptidase inhibitor 1	TIMP1	chrX	33.2469	8.11688e-09	21.3534	7.19761e-07
annexin A2	ANXA2	chr15	32.8634	9.88672e-09	15.4223	7.71835e-07
tumor necrosis factor receptor superfamily, member 12A	TNFRSF12A	chr16	32.8634	9.88672e-09	15.4223	7.71835e-07
protein phosphatase 1, regulatory (inhibitor) subunit 14B	PPP1R14B	chr11	29.8171	4.7478e-08	19.5733	2.82258e-06
filamin A, alpha	FLNA	chrX	29.5242	5.52227e-08	14.2355	2.87236e-06
intercellular adhesion molecule 1	ICAM1	chr19	29.5242	5.52227e-08	14.2355	2.87236e-06
jun proto-oncogene	JUN	chr1	29.5242	5.52227e-08	14.2355	2.87236e-06
jun B proto-oncogene	JUNB	chr19	29.5242	5.52227e-08	14.2355	2.87236e-06
nuclear factor, interleukin 3 regulated	NFIL3	chr9	29.5242	5.52227e-08	14.2355	2.87236e-06
pleckstrin homology-like domain, family A, member 1	PHLDA1	chr12	29.5242	5.52227e-08	14.2355	2.87236e-06
S100 calcium binding protein A6	S100A6	chr1	29.5242	5.52227e-08	14.2355	2.87236e-06
solute carrier family 7 (cationic amino acid transporter, y+ system), member 5	SLC7A5	chr16	29.5242	5.52227e-08	14.2355	2.87236e-06
arachidonate 5-lipoxygenase-activating protein	ALOX5AP	chr13	29.5166	5.54386e-08	11.5666	2.61488e-06
lectin, galactoside-binding, soluble, 3	LGALS3	chr14	29.5166	5.54386e-08	11.5666	2.61488e-06
v-myc myelocytomatosis viral oncogene homolog (avian)	MYC	chr8	29.5166	5.54386e-08	11.5666	2.61488e-06
suppressor of cytokine signaling 3	SOCS3	chr17	29.5166	5.54386e-08	11.5666	2.61488e-06
Secreted phosphoprotein 1	SPP1	chr4	29.5166	5.54386e-08	11.5666	2.61488e-06
TYRO protein tyrosine kinase binding protein	TYROBP	chr19	29.5166	5.54386e-08	11.5666	2.61488e-06
Kruppel-like factor 6	KLF6	chr10	27.0461	1.98662e-07	32.0272	9.45165e-06
enolase 2 (gamma, neuronal)	ENO2	chr12	26.4088	2.76282e-07	17.7933	1.09338e-05
proline-serine-threonine phosphatase interacting protein 1	PSTPIP1	chr15	26.4088	2.76282e-07	17.7933	1.09338e-05
integrin, beta 2 (complement component 3 receptor 3 and 4 subunit)	ITGB2	chr21	26.302	2.91992e-07	10.6765	9.17395e-06
PDZ and LIM domain 1	PDLIM1	chr10	26.302	2.91992e-07	10.6765	9.17395e-06
V-rel reticuloendotheliosis viral oncogene homolog A (avian)	RELA	chr11	26.302	2.91992e-07	10.6765	9.17395e-06
sirtuin 3	SIRT3	chr11	26.302	2.91992e-07	10.6765	9.17395e-06
signal transducer and activator of transcription 3 (acute-phase response factor)	STAT3	chr17	26.302	2.91992e-07	10.6765	9.17395e-06
myeloid-associated differentiation marker	MYADM	chr19	26.2163	3.05228e-07	13.0487	1.05329e-05
phosphoprotein enriched in astrocytes 15	PEA15	chr1	26.2163	3.05228e-07	13.0487	1.05329e-05
Tumor-associated calcium signal transducer 2	TACSTD2	chr1	26.2163	3.05228e-07	13.0487	1.05329e-05
trophoblast glycoprotein	TPBG	chr6	26.2163	3.05228e-07	13.0487	1.05329e-05
vimentin	VIM	chr10	26.2163	3.05228e-07	13.0487	1.05329e-05
CD14 molecule	CD14	chr5	23.4919	1.25443e-06	8.54112	2.49157e-05
CD53 molecule	CD53	chr1	23.4919	1.25443e-06	8.54112	2.49157e-05
endothelin 1	EDN1	chr6	23.4919	1.25443e-06	8.54112	2.49157e-05
ureidopropionase, beta	UPB1	chr22	23.4919	1.25443e-06	8.54112	2.49157e-05
ADP-ribosylation factor 6	ARF6	chr14	23.1331	1.51164e-06	9.78646	3.15995e-05
calpain 2, (m/II) large subunit	CAPN2	chr1	23.1331	1.51164e-06	9.78646	3.15995e-05
cofilin 1 (non-muscle)	CFL1	chr11	23.1331	1.51164e-06	9.78646	3.15995e-05
chemokine (C-X-C motif) ligand 10	CXCL10	chr4	23.1331	1.51164e-06	9.78646	3.15995e-05
UDP-N-acetyl-alpha-D-galactosamine:polypeptide N-acetylgalactosaminyltransferase 11 (GalNAc-T11)	GALNT11	chr7	23.1331	1.51164e-06	9.78646	3.15995e-05
mitogen-activated protein kinase kinase kinase kinase 4	MAP4K4	chr2	23.1331	1.51164e-06	9.78646	3.15995e-05
receptor-interacting serine-threonine kinase 3	RIPK3	chr14	23.1331	1.51164e-06	9.78646	3.15995e-05
ribonuclease/angiogenin inhibitor 1	RNH1	chr11	23.1331	1.51164e-06	9.78646	3.15995e-05
S100 calcium binding protein A11	S100A11	chr1	23.1331	1.51164e-06	9.78646	3.15995e-05
solute carrier family 34 (sodium phosphate), member 2	SLC34A2	chr4	23.1331	1.51164e-06	9.78646	3.15995e-05
CD68 molecule	CD68	chr17	23.0277	1.59683e-06	16.0134	4.17464e-05
CCAAT/enhancer binding protein (C/EBP), delta	CEBPD	chr8	23.0277	1.59683e-06	16.0134	4.17464e-05
E74-like factor 3 (ets domain transcription factor, epithelial-specific )	ELF3	chr1	23.0277	1.59683e-06	16.0134	4.17464e-05
ras homolog gene family, member J	RHOJ	chr14	23.0277	1.59683e-06	16.0134	4.17464e-05
baculoviral IAP repeat-containing 3	BIRC3	chr11	22.947	1.66527e-06	11.8621	3.79712e-05
capping protein (actin filament), gelsolin-like	CAPG	chr2	22.947	1.66527e-06	11.8621	3.79712e-05
Cytoskeleton-associated protein 4	CKAP4	chr12	22.947	1.66527e-06	11.8621	3.79712e-05
collagen, type IV, alpha 1	COL4A1	chr13	22.947	1.66527e-06	11.8621	3.79712e-05
epithelial membrane protein 3	EMP3	chr19	22.947	1.66527e-06	11.8621	3.79712e-05
immediate early response 3	IER3	chr6	22.947	1.66527e-06	11.8621	3.79712e-05
interferon-related developmental regulator 1	IFRD1	chr7	22.947	1.66527e-06	11.8621	3.79712e-05
potassium channel tetramerisation domain containing 1	KCTD1	chr18	22.947	1.66527e-06	11.8621	3.79712e-05
meprin A, alpha (PABA peptide hydrolase)	MEP1A	chr6	22.947	1.66527e-06	11.8621	3.79712e-05
PDZ and LIM domain 7 (enigma)	PDLIM7	chr5	22.947	1.66527e-06	11.8621	3.79712e-05
