# Supplementary material for: Meta-analysis of molecular response of kidney to ischemia reperfusion injury for the identification of new candidate genes
Source: BMC Nephrol. 2013 Oct 24;14:231. doi: 10.1186/1471-2369-14-231 (PMC4016589; doi:10.1186/1471-2369-14-231)
Supplement: Additional file 2 — List of 75 gene candidates identified by chi-square test. [file 1471-2369-14-231-S2.xlsx]

## Sheet: Candidate_List_117_Human
Probe	Gene name	Symbol	Score	# of time point	Time points	Score per time point	kidney ischemia reperfusion injury	kidney transplantation	kidney injury	Sum of hits
2510112/212531_at	lipocalin 2	LCN2	33.3	5	1, 2, 3, 4, 5	3.0, 9.0, 5.33, 10.0, 6.0	38	57	314	409
2230020/204122_at	TYRO protein tyrosine kinase binding protein	TYROBP	22.3	5	1, 2, 3, 4, 5	3.0, 8.0, 5.25, 3.0, 3.0	1	1	2	4
6980138/6980138/ILMN_1354506	intercellular adhesion molecule 1	ICAM1	18	4	1, 2, 3, 4	3.0, 5.0, 6.0, 4.0	131	244	352	727
1740687/1740687/ILMN_1650285	heme oxygenase (decycling) 1	HMOX1	27	4	1, 2, 3, 4	9.0, 9.0, 6.0, 3.0	100	110	291	501
4760019/4760019/ILMN_1357229	chemokine (C-C motif) ligand 2	CCL2	36	4	1, 2, 3, 4	10.0, 10.0, 11.0, 5.0	56	96	313	465
840170/840170/ILMN_1365705	jun proto-oncogene	JUN	23	4	1, 2, 3, 4	8.0, 8.0, 4.0, 3.0	37	36	134	207
4050088/6400706/4050088/6400706/ILMN_1361122	cyclin-dependent kinase inhibitor 1A (p21, Cip1)	CDKN1A	26	4	1, 2, 3, 4	6.0, 10.0, 6.0, 4.0	16	28	83	127
2470609/2470609/ILMN_1352642	secreted phosphoprotein 1	SPP1	24	4	1, 2, 3, 4	6.0, 8.0, 6.0, 4.0	7	22	95	124
1850315/1850315/ILMN_1368356	FBJ murine osteosarcoma viral oncogene homolog	FOS	33	4	1, 2, 3, 4	10.0, 12.0, 8.0, 3.0	15	22	61	98
6980577/2340152/3450592/6290121/2340152/3450592/6290121/6980577/ILMN_1372095	interferon regulatory factor 1	IRF1	16.3	4	1, 2, 3, 4	3.0, 5.0, 5.25, 3.0	0	66	17	83
2690537/2690537/ILMN_1355237	chemokine (C-X-C motif) ligand 1 (melanoma growth stimulating activity, alpha)	CXCL1	25	4	1, 2, 3, 4	6.0, 7.0, 5.0, 7.0	18	11	32	61
2120239/2120239/ILMN_1370840	lectin, galactoside-binding, soluble, 3	LGALS3	21	4	1, 2, 3, 4	4.0, 9.0, 3.0, 5.0	4	3	11	18
4810253/4810253/ILMN_1373609	tumor necrosis factor receptor superfamily, member 12A	TNFRSF12A	32.5	4	1, 2, 3, 4	5.0, 14.0, 7.5, 6.0	1	2	9	12
1940546/1940546/ILMN_1363083	activating transcription factor 3	ATF3	29	4	1, 2, 3, 4	10.0, 8.0, 8.0, 3.0	5	1	5	11
2320053/2320053/ILMN_1353924	annexin A1	ANXA1	27	4	1, 2, 3, 4	6.0, 9.0, 8.0, 4.0	3	1	3	7
5860463/3140286/3140286/5860463/ILMN_1367103	ADAM metallopeptidase with thrombospondin type 1 motif, 1	ADAMTS1	29	4	1, 2, 3, 4	7.0, 11.0, 7.0, 4.0	1	1	2	4
6860128/6860128/ILMN_1358127	plasminogen activator, tissue	PLAT	16.5	4	1, 2, 3, 4	5.0, 6.0, 2.5, 3.0	0	2	1	3
2450463/2450463/ILMN_1369914	RAS, dexamethasone-induced 1	RASD1	18	4	1, 2, 3, 4	4.0, 5.0, 6.0, 3.0	1	1	1	3
6550411/6550411/ILMN_1365233	baculoviral IAP repeat containing 3	BIRC3	14	4	1, 2, 3, 4	3.0, 4.0, 3.0, 4.0	0	1	1	2
1450739/1450739/ILMN_1370981	A kinase (PRKA) anchor protein 12	AKAP12	21.5	4	1, 2, 3, 4	4.0, 9.0, 4.5, 4.0	0	0	1	1
5390193/5390193/ILMN_1368821	filamin A, alpha	FLNA	19	4	1, 2, 3, 4	4.0, 6.0, 6.0, 3.0	0	1	0	1
2570524/2570524/ILMN_1366655	claudin 3	CLDN3	14	4	1, 2, 3, 4	3.0, 4.0, 3.0, 4.0	0	0	0	0
3800403/3800403/ILMN_1370369	early growth response 2	EGR2	19	4	1, 2, 3, 4	3.0, 7.0, 5.0, 4.0	0	0	0	0
1010326/201666_at	TIMP metallopeptidase inhibitor 1	TIMP1	31	4	2, 3, 4, 5	11.0, 10.0, 7.0, 3.0	57	163	162	382
5420075/208791_at/208792_s_at/222043_at	clusterin	CLU	25.5	4	2, 3, 4, 5	7.0, 7.5, 8.0, 3.0	1	11	27	39
3780113/203186_s_at	S100 calcium binding protein A4	S100A4	16.7	4	2, 3, 4, 5	7.0, 2.67, 4.0, 3.0	6	9	18	33
2120446/203021_at	secretory leukocyte peptidase inhibitor	SLPI	15.8	4	2, 3, 4, 5	4.0, 3.75, 3.0, 5.0	0	2	1	3
5570494/209369_at	annexin A3	ANXA3	14.3	4	2, 3, 4, 5	4.0, 3.33, 4.0, 3.0	0	0	0	0
4280026/218729_at	latexin	LXN	12.7	4	2, 3, 4, 5	3.0, 2.67, 4.0, 3.0	0	0	0	0
ILMN_6469/1450297_at/scl27987.4_57-S/ILMN_1355154/Ssc.62.2.S1_a_at	interleukin 6 (interferon, beta 2)	IL6	14.5	3	1, 2, 3	5.0, 7.0, 2.5	91	301	386	778
ILMN_7827/1449906_at/1420558_at/scl17286.15.1_2-S/ILMN_1367054/Ssc.290.1.S1_at	selectin P (granule membrane protein 140kDa, antigen CD62)	SELP	12.1	3	1, 2, 3	5.0, 3.33, 3.75	55	60	109	224
ILMN_6244/1419149_at/scl25889.9_83-S/ILMN_1376417/ILMN_2040557/21669459/Ssc.9781.1.S1_at	serpin peptidase inhibitor, clade E (nexin, plasminogen activator inhibitor type 1), member 1	SERPINE1	22	3	1, 2, 3	3.0, 11.0, 8.0	4	86	129	219
ILMN_28130/1424942_a_at/scl017869.3_236-S/scl47871.3_2-S/ILMN_1371389/21641655/SscAffx.8.1.S1_s_at	v-myc myelocytomatosis viral oncogene homolog (avian)	MYC	20	3	1, 2, 3	5.0, 8.0, 7.0	5	37	36	78
ILMN_6745/1448306_at/1420089_at/scl42451.6.1_16-S/ILMN_1356628/Ssc.4759.1.S1_at	nuclear factor of kappa light polypeptide gene enhancer in B-cells inhibitor, alpha	NFKBIA	12	3	1, 2, 3	3.0, 5.0, 4.0	6	4	42	52
ILMN_25646/1448756_at/scl020202.1_47-S/ILMN_1361341/21470392/Ssc.2381.1.A1_at	S100 calcium binding protein A9	S100A9	20	3	1, 2, 3	5.0, 9.0, 6.0	1	15	25	41
ILMN_9681/1416250_at/1448272_at/scl16276.2_1-S/ILMN_1368809/20811457/Ssc.9707.1.A1_at/Ssc.17286.1.A1_at	BTG family, member 2	BTG2	23	3	1, 2, 3	9.0, 8.0, 6.0	2	7	3	12
ILMN_21983/1416039_x_at/1438133_a_at/scl016007.2_3-S/scl21413.4_42-S/ILMN_1372919/21321753/Ssc.9720.1.A1_at	cysteine-rich, angiogenic inducer, 61	CYR61	18.8	3	1, 2, 3	8.0, 7.0, 3.75	2	1	7	10
ILMN_4744/1417772_at/scl25480.9.1_148-S/Ssc.5680.1.S1_at	glyoxylate reductase/hydroxypyruvate reductase	GRHPR	14	3	1, 2, 3	5.0, -4.0, -5.0	0	6	0	6
ILMN_6623/1452388_at/22357696	heat shock 70kDa protein 1A	HSPA1A	21.3	3	1, 2, 3	8.0, 10.0, 3.33	1	3	1	5
ILMN_12381/ILMN_17961/1427742_a_at/1418280_at/ILMN_1362080	Kruppel-like factor 6	KLF6	24	3	1, 2, 3	8.0, 8.0, 8.0	1	2	2	5
ILMN_19411/ILMN_29796/1451596_a_at/scl0020698.1_299-S/scl0001494.1_114-S/scl0001346.1_38-S/ILMN_1373357/21778766	sphingosine kinase 1	SPHK1	11.7	3	1, 2, 3	4.0, 5.0, 2.67	1	1	3	5
ILMN_15502/1416762_at/1456642_x_at/scl22910.4.1_66-S/20938158	S100 calcium binding protein A10	S100A10	12.7	3	1, 2, 3	3.0, 7.0, 2.67	0	3	1	4
ILMN_13755/1448393_at/scl41353.5.1_19-S/Ssc.825.1.S1_at	claudin 7	CLDN7	17.7	3	1, 2, 3	5.0, 10.0, 2.67	1	0	2	3
ILMN_7411/1417394_at/1417395_at/scl0016600.2_155-S/scl0016600.2_249-S/scl016600.7_29-S/ILMN_1356110/20749852/Ssc.9984.1.A1_at	Kruppel-like factor 4 (gut)	KLF4	16.5	3	1, 2, 3	7.0, 5.0, 4.5	0	2	1	3
ILMN_22391/ILMN_1364112/21064743/Ssc.13826.1.S1_at	lactate dehydrogenase A	LDHA	13.7	3	1, 2, 3	6.0, 5.0, 2.67	0	1	1	2
ILMN_26119/1419247_at/1419248_at/scl0019735.2_283-S/ILMN_1362451/20830772/Ssc.3139.1.A1_at	regulator of G-protein signaling 2, 24kDa	RGS2	13.3	3	1, 2, 3	4.0, 7.0, 2.25	0	2	0	2
ILMN_12423/1416442_at/scl34562.1_198-S/ILMN_1352529	immediate early response 2	IER2	20	3	1, 2, 3	8.0, 7.0, 5.0	0	0	0	0
ILMN_21701/ILMN_23042/1416067_at/scl0015982.2_105-S/22205924/Ssc.21987.2.S1_at/Ssc.21987.1.A1_at	interferon-related developmental regulator 1	IFRD1	22.8	3	1, 2, 3	7.0, 12.0, 3.75	0	0	0	0
ILMN_14206/1415860_at/scl016647.2_13-S/20710621/Ssc.11668.1.A1_at/Ssc.15824.1.S1_at	karyopherin alpha 2 (RAG cohort 1, importin alpha 1)	KPNA2	14.3	3	1, 2, 3	2.5, 8.0, 3.75	0	0	0	0
ILMN_138322/1418835_at/scl38444.3.1_70-S/ILMN_1371618/21995038	pleckstrin homology-like domain, family A, member 1	PHLDA1	12.7	3	1, 2, 3	3.0, 7.0, 2.67	0	0	0	0
ILMN_12158/1428472_at/1420150_at/1421474_a_at/ILMN_1367615	splA/ryanodine receptor domain and SOCS box containing 1	SPSB1	13	3	1, 2, 3	4.0, 5.0, 4.0	0	0	0	0
ILMN_11682/ILMN_26720/1433899_x_at/1425742_a_at/1454758_a_at/1454971_x_at/1456132_x_at/1439111_at	TSC22 domain family, member 1	TSC22D1	16	3	1, 2, 3	5.0, 7.0, 4.0	0	0	0	0
ILMN_1557/1452519_a_at/ILMN_1357208/21372077/Ssc.3411.1.A1_at	zinc finger protein 36, C3H type, homolog (mouse)	ZFP36	18.5	3	1, 2, 3	7.0, 7.0, 4.5	0	0	0	0
6350450/6350450/ILMN_1366566	CD68 molecule	CD68	12	3	2, 3, 4	5.0, 3.0, 4.0	6	110	68	184
5080497/5080497	hepatitis A virus cellular receptor 1	HAVCR1	12.2	3	2, 3, 4	2.5, 4.67, 5.0	7	20	117	144
5570600/5570600/ILMN_1352209	CD14 molecule	CD14	16	3	2, 3, 4	7.0, 4.0, 5.0	6	54	36	96
610398/610398/ILMN_1352133	chemokine (C-X-C motif) ligand 2	CXCL2	22	3	2, 3, 4	8.0, 10.0, 4.0	28	16	37	81
6380348/6380348/ILMN_1366766	integrin, beta 2 (complement component 3 receptor 3 and 4 subunit)	ITGB2	10.3	3	2, 3, 4	3.33, 4.0, 3.0	15	28	36	79
4120438/4120438/ILMN_1350180	epithelial membrane protein 1	EMP1	15.8	3	2, 3, 4	9.0, 3.75, 3.0	3	48	24	75
6760435/6760435/ILMN_1374332	heat shock 27kDa protein 1	HSPB1	13.7	3	2, 3, 4	7.0, 2.67, 4.0	13	7	32	52
2970019/2970019/ILMN_1371344	CCAAT/enhancer binding protein (C/EBP), beta	CEBPB	12.8	3	2, 3, 4	5.0, 3.75, 4.0	1	19	25	45
4730017/4730017/ILMN_1351674	growth differentiation factor 15	GDF15	12	3	2, 3, 4	4.0, 4.0, 4.0	2	9	8	19
20431/20431/ILMN_1364377	vimentin	VIM	12.7	3	2, 3, 4	5.0, 2.67, 5.0	1	8	5	14
70112/70112/ILMN_1350690	S100 calcium binding protein A8	S100A8	15.3	3	2, 3, 4	7.0, 5.25, 3.0	0	8	4	12
5550563/5550563/ILMN_1364483	suppressor of cytokine signaling 3	SOCS3	14.9	3	2, 3, 4	4.67, 5.25, 5.0	1	3	7	11
4610717/4610717/ILMN_1356909	fibrinogen gamma chain	FGG	13	3	2, 3, 4	4.0, 5.0, 4.0	0	5	5	10
770551/6180019/770551/6180019/ILMN_1375076	E74-like factor 3 (ets domain transcription factor, epithelial-specific )	ELF3	12	3	2, 3, 4	4.0, 5.0, 3.0	0	9	0	9
1770047/1770047/ILMN_1363231	endothelin 1	EDN1	11.8	3	2, 3, 4	4.0, 3.75, 4.0	1	1	5	7
2360059/2360059/ILMN_1367849	mitogen-activated protein kinase kinase kinase kinase 4	MAP4K4	12.5	3	2, 3, 4	5.0, 4.5, 3.0	1	1	3	5
1690204/1690204/ILMN_1350480	S100 calcium binding protein A6	S100A6	18	3	2, 3, 4	6.0, 7.0, 5.0	1	0	3	4
3140402/3140402/ILMN_1364260	annexin A2	ANXA2	20	3	2, 3, 4	9.0, 6.0, 5.0	1	0	1	2
4670148/450692/4200059/2680041/450692/2680041/4200059/4670148/ILMN_1368403	laminin, gamma 2	LAMC2	12.3	3	2, 3, 4	5.0, 3.33, 4.0	0	1	0	1
6510039/630504/630504/6510039/ILMN_1358888/ILMN_2040046	proteasome (prosome, macropain) subunit, beta type, 10	PSMB10	10.7	3	2, 3, 4	2.67, 5.0, 3.0	0	1	0	1
670551/670551	small proline-rich protein 2F	SPRR2F	11.5	3	2, 3, 4	5.0, 2.5, 4.0	0	0	1	1
5910136/5080736/5080736/5910136/ILMN_1369239	actin related protein 2/3 complex, subunit 1B, 41kDa	ARPC1B	20	3	2, 3, 4	8.0, 8.0, 4.0	0	0	0	0
5550162/5550162/ILMN_1353693	CD53 molecule	CD53	15.5	3	2, 3, 4	7.0, 4.5, 4.0	0	0	0	0
3060097/3060097/ILMN_1369207/ILMN_1530501	cell division cycle associated 7	CDCA7	13.3	3	2, 3, 4	5.0, 5.25, 3.0	0	0	0	0
4920739/4920739/ILMN_1376751	claudin 4	CLDN4	18.3	3	2, 3, 4	9.0, 5.25, 4.0	0	0	0	0
110600/110600/ILMN_1356458	chloride intracellular channel 1	CLIC1	11.8	3	2, 3, 4	5.0, 3.75, 3.0	0	0	0	0
1500722/1570039/1500722/1570039/ILMN_1366346	epithelial membrane protein 3	EMP3	12	3	2, 3, 4	5.0, 3.0, 4.0	0	0	0	0
5860021/5860021/ILMN_1371962	immediate early response 3	IER3	13	3	2, 3, 4	5.0, 5.0, 3.0	0	0	0	0
5570112/5570112/ILMN_1357437	kinesin family member 23	KIF23	10.3	3	2, 3, 4	3.0, 3.33, 4.0	0	0	0	0
2100167/2100167/ILMN_1349466	proteolipid protein 2 (colonic epithelium-enriched)	PLP2	11.7	3	2, 3, 4	5.0, 2.67, 4.0	0	0	0	0
2260064/2260064/ILMN_1373883	S100 calcium binding protein A11	S100A11	10.7	3	2, 3, 4	2.67, 4.0, 4.0	0	0	0	0
1850750/1850750/ILMN_1375152	SH3 domain binding glutamic acid-rich protein like 3	SH3BGRL3	12.3	3	2, 3, 4	5.0, 3.33, 4.0	0	0	0	0
3390037/730670/730670/3390037/ILMN_1370544	tubulin, beta class I	TUBB	11	3	2, 3, 4	4.0, 4.0, 3.0	0	0	0	0
5570632/5570632/ILMN_1353912	ubiquitin D	UBD	10.7	3	2, 3, 4	2.67, 3.0, 5.0	0	0	0	0
770373/201850_at	capping protein (actin filament), gelsolin-like	CAPG	12	3	3, 4, 5	4.0, 5.0, 3.0	58	143	342	543
3120519/206024_at	4-hydroxyphenylpyruvate dioxygenase	HPD	15	3	3, 4, 5	-9.0, -3.0, -3.0	0	27	15	42
1340411/217014_s_at/209309_at	alpha-2-glycoprotein 1, zinc-binding	AZGP1	12	3	3, 4, 5	-4.0, -4.0, -4.0	1	0	1	2
3170440/204174_at	arachidonate 5-lipoxygenase-activating protein	ALOX5AP	11	3	3, 4, 5	4.0, 4.0, 3.0	0	0	1	1
1416064_a_at/1427464_s_at/ILMN_1351240/M14050_PROBE1/Ssc.1717.1.S1_at	heat shock 70kDa protein 5 (glucose-regulated protein, 78kDa)	HSPA5	13	2	1, 2	6.0, 7.0	6	2	34	42
1417408_at/ILMN_1356793/NM_013057_PROBE1	coagulation factor III (thromboplastin, tissue factor)	F3	14	2	1, 2	7.0, 7.0	1	14	4	19
1433842_at/1448487_at/1437477_at/BF418630_PROBE1/AI407982_PROBE1	leucine rich repeat (in FLII) interacting protein 1	LRRFIP1	11	2	1, 2	4.0, 7.0	0	8	5	13
1423233_at/1456605_at/NM_013154_PROBE1	CCAAT/enhancer binding protein (C/EBP), delta	CEBPD	15	2	1, 2	8.0, 7.0	1	0	1	2
1416342_at/AA892824_PROBE1/Ssc.16209.1.S1_at	tenascin C	TNC	15	2	1, 2	5.0, 10.0	0	1	1	2
1448855_at/ILMN_1354445/AI103943_PROBE1/AI113186_PROBE1	Ras association (RalGDS/AF-6) domain family member 1	RASSF1	12	2	1, 2	6.0, 6.0	0	1	0	1
1422452_at/ILMN_1375617/ILMN_1376646/AI231792_PROBE1/Ssc.13649.1.S1_at/Ssc.13649.2.S1_a_at	BCL2-associated athanogene 3	BAG3	12	2	1, 2	6.0, 6.0	0	0	0	0
1417406_at/ILMN_1365196/AA945069_PROBE1	SERTA domain containing 1	SERTAD1	12	2	1, 2	6.0, 6.0	0	0	0	0
1426722_at/ILMN_1359139/AF249673_PROBE1	solute carrier family 38, member 2	SLC38A2	11	2	1, 2	6.0, 5.0	0	0	0	0
2450408/2450408/ILMN_1364335	chemokine (C-X-C motif) ligand 10	CXCL10	15	2	1, 2, 4	8.0, 7.0, 4.0	8	36	34	78
4610347/4610347/ILMN_1369005	early growth response 1	EGR1	12.7	2	1, 2, 4	8.0, 4.67, 4.0	3	1	7	11
4230048/4230048/ILMN_1350784	jun B proto-oncogene	JUNB	13	2	1, 2, 4	8.0, 5.0, 4.0	0	1	2	3
3170731/204834_at/227265_at	fibrinogen-like 2	FGL2	12	2	1, 2, 5	5.0, 7.0, 3.0	0	3	1	4
ILMN_16748/1417516_at/scl38324.4.1_0-S/ILMN_1349910/21564969/Ssc.16605.1.S1_at	DNA-damage-inducible transcript 3	DDIT3	10.8	2	2, 3	7.0, 3.75	4	48	46	98
ILMN_13020/1418350_at/1418349_at/ILMN_1357783/Ssc.16376.1.S1_at	heparin-binding EGF-like growth factor	HBEGF	14	2	2, 3	8.0, 6.0	1	4	7	12
ILMN_2127/1417487_at/1417488_at/scl52838.4_376-S/21305806	FOS-like antigen 1	FOSL1	12.3	2	2, 3	9.0, 3.33	0	0	1	1
ILMN_3080/ILMN_6175/ILMN_6285/1416184_s_at/scl50935.5_66-S/ILMN_1362045/Ssc.1289.1.S1_at	high mobility group AT-hook 1	HMGA1	12	2	2, 3	8.0, 4.0	0	0	0	0
ILMN_10229/1451532_s_at/1424938_at/ILMN_1349306/Ssc.1183.1.S1_at	six transmembrane epithelial antigen of the prostate 1	STEAP1	11	2	2, 3	6.0, 5.0	0	0	0	0
ILMN_26276/1416431_at/ILMN_1358531	tubulin, beta 6 class V	TUBB6	10.7	2	2, 3	6.0, 4.67	0	0	0	0
5220154/5220154/ILMN_1371224	epidermal growth factor	EGF	12.5	2	3, 4	-7.5, -5.0	26	59	166	251
2260156/2260156/ILMN_1370835	growth hormone receptor	GHR	11	2	3, 4	-7.0, -4.0	0	1	1	2
2340010/2340010/ILMN_1365037	apolipoprotein M	APOM	11	2	3, 4	-8.0, -3.0	0	0	0	0
6660138/6660138/ILMN_2039973	betaine--homocysteine S-methyltransferase	BHMT	11	2	3, 4	-8.0, -3.0	0	0	0	0
1240341/5270168/1240341/5270168	meprin A, beta	MEP1B	10.8	2	3, 4	-6.75, -4.0	0	0	0	0
2650504/1400672/1400672/2650504/ILMN_1356861	ureidopropionase, beta	UPB1	10.8	2	3, 4	-6.75, -4.0	0	0	0	0
Bolded symbols depict final 47 gene candidates
