# Supplementary material for: Meta-analysis of molecular response of kidney to ischemia reperfusion injury for the identification of new candidate genes
Source: BMC Nephrol. 2013 Oct 24;14:231. doi: 10.1186/1471-2369-14-231 (PMC4016589; doi:10.1186/1471-2369-14-231)
Supplement: Additional file 3 — List of 116 gene candidates identified by new scoring algorithm. [file 1471-2369-14-231-S3.xlsx]

## Sheet: Query_candidates
Probes	Gene Title	Gene Symbol	X2 P value	Score	# of significant consecutive time points	kidney ischemia reperfusion injury	kidney transplantation	kidney injury	Sum of hits
1st Tier
2510112/212531_at	lipocalin 2	LCN2	2.36554e-11	33.3	5	38	57	314	409
2230020/204122_at	TYRO protein tyrosine kinase binding protein	TYROBP	5.54386e-08	22.3	5	1	1	2	4
2320053/2320053/ILMN_1353924	Annexin A1	ANXA1	4.52248e-14	27	4	3	1	3	7
5420075/208791_at/208792_s_at/222043_at	clusterin	CLU	3.97289e-11	25.5	4	1	11	27	39
4760019/4760019/ILMN_1357229	chemokine (C-C motif) ligand 2	CCL2	3.97289e-11	36	4	56	96	313	465
1740687/1740687/ILMN_1650285	heme oxygenase (decycling) 1	HMOX1	3.97289e-11	27	4	100	110	291	501
3800403/3800403/ILMN_1370369	early growth response 2	EGR2	1.43777e-10	19	4	0	0	0	0
4050088/6400706/4050088/6400706/ILMN_1361122	cyclin-dependent kinase inhibitor 1A (p21, Cip1)	CDKN1A	2.3462e-10	26	4	16	28	83	127
1940546/1940546/ILMN_1363083	activating transcription factor 3	ATF3	1.38215e-09	29	4	5	1	5	11
2690537/2690537/ILMN_1355237	chemokine (C-X-C motif) ligand 1 (melanoma growth stimulating activity, alpha)	CXCL1	1.38215e-09	25	4	18	11	32	61
5860463/3140286/3140286/5860463/ILMN_1367103	ADAM metallopeptidase with thrombospondin type 1 motif, 1	ADAMTS1	1.75494e-09	29	4	1	1	2	4
2450463/2450463/ILMN_1369914	RAS, dexamethasone-induced 1	RASD1	5.33053e-09	18	4	1	1	1	3
1010326/201666_at	TIMP metallopeptidase inhibitor 1	TIMP1	8.11688e-09	31	4	57	163	162	382
4810253/4810253/ILMN_1373609	tumor necrosis factor receptor superfamily, member 12A	TNFRSF12A	9.88672e-09	32.5	4	1	2	9	12
5390193/5390193/ILMN_1368821	filamin A, alpha	FLNA	5.52227e-08	19	4	0	1	0	1
840170/840170/ILMN_1365705	jun proto-oncogene	JUN	5.52227e-08	23	4	37	36	134	207
6980138/6980138/ILMN_1354506	intercellular adhesion molecule 1	ICAM1	5.52227e-08	18	4	131	244	352	727
2120239/2120239/ILMN_1370840	lectin, galactoside-binding, soluble, 3	LGALS3	5.54386e-08	21	4	4	3	11	18
2470609/2470609/ILMN_1352642	Secreted phosphoprotein 1	SPP1	5.54386e-08	24	4	7	22	95	124
6550411/6550411/ILMN_1365233	baculoviral IAP repeat-containing 3	BIRC3	1.66527e-06	14	4	0	1	1	2
2nd Tier
5910136/5080736/5080736/5910136/ILMN_1369239	actin related protein 2/3 complex, subunit 1B, 41kDa	ARPC1B	2.36554e-11	20	3	0	0	0	0
4920739/4920739/ILMN_1376751	claudin 4	CLDN4	8.11688e-09	18.3	3	0	0	0	0
1850750/1850750/ILMN_1375152	SH3 domain binding glutamic acid-rich protein like 3	SH3BGRL3	8.11688e-09	12.3	3	0	0	0	0
3140402/3140402/ILMN_1364260	annexin A2	ANXA2	9.88672e-09	20	3	1	0	1	2
ILMN_138322/1418835_at/scl38444.3.1_70-S/ILMN_1371618/21995038	pleckstrin homology-like domain, family A, member 1	PHLDA1	5.52227e-08	12.7	3	0	0	0	0
1690204/1690204/ILMN_1350480	S100 calcium binding protein A6	S100A6	5.52227e-08	18	3	1	0	3	4
3170440/204174_at	arachidonate 5-lipoxygenase-activating protein	ALOX5AP	5.54386e-08	11	3	0	0	1	1
5550563/5550563/ILMN_1364483	suppressor of cytokine signaling 3	SOCS3	5.54386e-08	14.9	3	1	3	7	11
ILMN_28130/1424942_a_at/scl017869.3_236-S/scl47871.3_2-S/ILMN_1371389/21641655/SscAffx.8.1.S1_s_at	v-myc myelocytomatosis viral oncogene homolog (avian)	MYC	5.54386e-08	20	3	5	37	36	78
ILMN_12381/ILMN_17961/1427742_a_at/1418280_at/ILMN_1362080	Kruppel-like factor 6	KLF6	1.98662e-07	24	3	1	2	2	5
6380348/6380348/ILMN_1366766	integrin, beta 2 (complement component 3 receptor 3 and 4 subunit)	ITGB2	2.91992e-07	10.3	3	15	28	36	79
20431/20431/ILMN_1364377	vimentin	VIM	3.05228e-07	12.7	3	1	8	5	14
5550162/5550162/ILMN_1353693	CD53 molecule	CD53	1.25443e-06	15.5	3	0	0	0	0
1770047/1770047/ILMN_1363231	endothelin 1	EDN1	1.25443e-06	11.8	3	1	1	5	7
5570600/5570600/ILMN_1352209	CD14 molecule	CD14	1.25443e-06	16	3	6	54	36	96
2260064/2260064/ILMN_1373883	S100 calcium binding protein A11	S100A11	1.51164e-06	10.7	3	0	0	0	0
2360059/2360059/ILMN_1367849	mitogen-activated protein kinase kinase kinase kinase 4	MAP4K4	1.51164e-06	12.5	3	1	1	3	5
770551/6180019/770551/6180019/ILMN_1375076	E74-like factor 3 (ets domain transcription factor, epithelial-specific )	ELF3	1.59683e-06	12	3	0	9	0	9
6350450/6350450/ILMN_1366566	CD68 molecule	CD68	1.59683e-06	12	3	6	110	68	184
1500722/1570039/1500722/1570039/ILMN_1366346	epithelial membrane protein 3	EMP3	1.66527e-06	12	3	0	0	0	0
5860021/5860021/ILMN_1371962	immediate early response 3	IER3	1.66527e-06	13	3	0	0	0	0
ILMN_21701/ILMN_23042/1416067_at/scl0015982.2_105-S/22205924/Ssc.21987.2.S1_at/Ssc.21987.1.A1_at	interferon-related developmental regulator 1	IFRD1	1.66527e-06	22.8	3	0	0	0	0
770373/201850_at	capping protein (actin filament), gelsolin-like	CAPG	1.66527e-06	12	3	58	143	342	543
3rd Tier
4230048/4230048/ILMN_1350784	jun B proto-oncogene	JUNB	5.52227e-08	13	2	0	1	2	3
2650504/1400672/1400672/2650504/ILMN_1356861	ureidopropionase, beta	UPB1	1.25443e-06	10.8	2	0	0	0	0
2450408/2450408/ILMN_1364335	chemokine (C-X-C motif) ligand 10	CXCL10	1.51164e-06	15	2	8	36	34	78
1423233_at/1456605_at/NM_013154_PROBE1	CCAAT/enhancer binding protein (C/EBP), delta	CEBPD	1.59683e-06	15	2	1	0	1	2
