# Supplementary material for: Meta-analysis of molecular response of kidney to ischemia reperfusion injury for the identification of new candidate genes
Source: BMC Nephrol. 2013 Oct 24;14:231. doi: 10.1186/1471-2369-14-231 (PMC4016589; doi:10.1186/1471-2369-14-231)
Supplement: Additional file 4 — List of 47 gene candidates identified by both chi-square test and new scoring algorithm. [file 1471-2369-14-231-S4.xlsx]

## Sheet: Table_GL_47
Ingenuity Toxicity Lists	P value
Acute Renal Failure Panel (Rat)	<0.000001
Renal Necrosis/Cell Death	<0.000001
Liver Necrosis/Cell Death	<0.000001
Liver Proliferation	<0.000001
Persistent Renal Ischemia-Reperfusion Injury (Mouse)	<0.000001
Hepatic Fibrosis	1.23027e-06
Hepatic Stellate Cell Activation	9.33254e-06
Recovery from Ischemic Acute Renal Failure (Rat)	1.90546e-05
Cardiac Hypertrophy	2.69153e-05
Increases Renal Proliferation	3.71535e-05
Genes associated with Chronic Allograft Nephropathy (Human)	5.88844e-05
VDR/RXR Activation	0.000190546
Increases Cardiac Proliferation	0.000380189
Primary Glomerulonephritis Biomarker Panel (Human)	0.000776247
Cardiac Necrosis/Cell Death	0.000831764
Nongenotoxic Hepatocarcinogenicity Biomarker Panel	0.00263027
Renal Proximal Tubule Toxicity Biomarker Panel (Rat)	0.00316228
Cardiac Fibrosis	0.00371535
Increases Liver Hepatitis	0.00380189
Increases Liver Damage	0.0047863
LXR/RXR Activation	0.00912011
Increases Liver Hyperplasia/Hyperproliferation	0.0141254
Protection from Hypoxia-induced Renal Ischemic Injury (Rat)	0.0154882
Aryl Hydrocarbon Receptor Signaling	0.0177828
Oxidative Stress	0.018197
Renal Safety Biomarker Panel (PSTC)	0.0229087
Cell Cycle: G1/S Checkpoint Regulation	0.0234423
Hypoxia-Inducible Factor Signaling	0.0295121
Renal Ischemic Resistance Panel (Rat)	0.0380189
NRF2-mediated Oxidative Stress Response	0.042658
Irreversible Glomerulonephritis Biomarker Panel (Rat)	0.0457088
p53 Signaling	0.047863
Mechanism of Gene Regulation by Peroxisome Proliferators via PPARÎ±	0.0512861
Renal Glomerulus Panel (Human)	0.0562341
Long-term Renal Injury Anti-oxidative Response Panel (Rat)	0.0676083
Reversible Glomerulonephritis Biomarker Panel (Rat)	0.0851138
Positive Acute Phase Response Proteins	0.0891251
Hepatic Cholestasis	0.0977237
Anti-Apoptosis	0.109396
PPARÎ±/RXRÎ± Activation	0.128825
Cell Cycle: G2/M DNA Damage Checkpoint Regulation	0.156315
Increases Transmembrane Potential of Mitochondria and Mitochondrial Membrane	0.165959
LPS/IL-1 Mediated Inhibition of RXR Function	0.187932
Increases Liver Steatosis	0.200909
Increases Renal Damage	0.207014
TGF-Î² Signaling	0.280543
Decreases Transmembrane Potential of Mitochondria and Mitochondrial Membrane	0.297167
RAR Activation	0.480839
NF-IkB Signaling	0.493174
