# Supplementary material for: Meta-analysis of molecular response of kidney to ischemia reperfusion injury for the identification of new candidate genes
Source: BMC Nephrol. 2013 Oct 24;14:231. doi: 10.1186/1471-2369-14-231 (PMC4016589; doi:10.1186/1471-2369-14-231)
Supplement: Additional file 7 — Amplification plots of real time PCR studies. [file 1471-2369-14-231-S7.xlsx]

## Sheet: Score for all = 2
	POSSIBLE CASES						SCORE
ROBE IS REPRESENTED ON 5 ARRAYS	5 unidirectional	2	2	2	2	2	10
	4 unidirectional 1 no change	2	2	2	2	0	6.4
	4 unidirectional 1 opposite	2	2	2	2	-2	3.6
	3 unidirectional 2 no change	2	2	2	0	0	3.6
	3 unidirectional 1 no change 1 opposite	2	2	2	0	-2	1.6
	3 unidirectional 2 opposite	2	2	2	-2	-2	0.4
	2 unidirectional 3 no change	2	2	0	0	0	1.6
	2 unidirectional 2 no change 1 opposite	2	2	0	0	-2	0.4
	2 unidirectional 1 no change 2 opposite	2	2	0	-2	-2	0	if direction is even, the algorithm assigns 0
	2 unidirectional 3 opposite	2	2	-2	-2	-2	-0.4	the same case as in line 7, but with downregulation as the major trend
	1 unidirectional 4 no change	2	0	0	0	0	0.4
	1 unidirectional 3 no change 1 opposite	2	0	0	0	-2	0	if direction is even, the algorithm assigns 0
								all other cases are duplication of shown above, but with the opposite sign
ROBE IS REPRESENTED ON 4 ARRAYS	4 unidirectional		2	2	2	2	8
	3 unidirectional 1 no change		2	2	2	0	4.5
	3 unidirectional 1 opposite		2	2	2	-2	2
	2 unidirectional 2 no change		2	2	0	0	2
	2 unidirectional 1 no change 1 opposite		2	2	0	-2	0.5
	2 unidirectional 2 opposite		2	2	-2	-2	0	if direction is even, the algorithm assigns 0
	1 unidirectional 3 no change		2	0	0	0	0.5
	1 unidirectional 2 no change 1 opposite		2	0	0	-2	0	if direction is even, the algorithm assigns 0
	1 unidirectional 1 no change 2 opposite		2	0	-2	-2	-0.5	the same case as in line 19, but with downregulation as the major trend
								all other cases are duplication of shown above, but with the opposite sign
ROBE IS REPRESENTED ON 3 ARRAYS	3 unidirectional			2	2	2	6
	2 unidirectional 1 no change			2	2	0	2.66667
	3 unidirectional 1 opposite			2	2	-2	0.666667
	2 unidirectional 2 no change			2	0	0	0.666667
	2 unidirectional 1 no change 1 opposite			2	0	-2	0	if direction is even, the algorithm assigns 0
	2 unidirectional 2 opposite			2	-2	-2	-0.666667	the same case as in line 28, but with downregulation as the major trend
								all other cases are duplication of shown above, but with the opposite sign
ROBE IS REPRESENTED ON 2 ARRAYS	2 unidirectional				2	2	4
	1 unidirectional 1 no change				2	0	1
	1 unidirectional 1 opposite				2	-2	0	if direction is even, the algorithm assigns 0
	1 unidirectional 1 opposite				0	-2	-1	the same case as in line 35, but with downregulation as the major trend
1 ARRAY PROBE	1 unidirectional					2	2
	1 opposite					-2	-2
SORTED BY SCORE
	5 unidirectional	2	2	2	2	2	10
	4 unidirectional		2	2	2	2	8
	4 unidirectional 1 no change	2	2	2	2	0	6.4
	3 unidirectional			2	2	2	6
	3 unidirectional 1 no change		2	2	2	0	4.5
	2 unidirectional				2	2	4
	4 unidirectional 1 opposite	2	2	2	2	-2	3.6
	3 unidirectional 2 no change	2	2	2	0	0	3.6
	2 unidirectional 1 no change			2	2	0	2.66667
	3 unidirectional 1 opposite		2	2	2	-2	2
	2 unidirectional 2 no change		2	2	0	0	2
	1 unidirectional					2	2
	3 unidirectional 1 no change 1 opposite	2	2	2	0	-2	1.6
	2 unidirectional 3 no change	2	2	0	0	0	1.6
	1 unidirectional 1 no change				2	0	1
	3 unidirectional 1 opposite			2	2	-2	0.666667
	2 unidirectional 2 no change			2	0	0	0.666667
	2 unidirectional 1 no change 1 opposite		2	2	0	-2	0.5
	1 unidirectional 3 no change		2	0	0	0	0.5
	3 unidirectional 2 opposite	2	2	2	-2	-2	0.4
	2 unidirectional 2 no change 1 opposite	2	2	0	0	-2	0.4
	1 unidirectional 4 no change	2	0	0	0	0	0.4
	2 unidirectional 1 no change 2 opposite	2	2	0	-2	-2	0
	2 unidirectional 2 opposite		2	2	-2	-2	0
	1 unidirectional 2 no change 1 opposite		2	0	0	-2	0
	2 unidirectional 1 no change 1 opposite			2	0	-2	0
	1 unidirectional 1 opposite				2	-2	0
	2 unidirectional 3 opposite	2	2	-2	-2	-2	-0.4
	1 unidirectional 1 opposite				0	-2	-1

## Sheet: Score for all = 5
	POSSIBLE CASES						SCORE
ROBE IS REPRESENTED ON 5 ARRAYS	5 unidirectional	5	5	5	5	5	25
	4 unidirectional 1 no change	5	5	5	5	0	16
	4 unidirectional 1 opposite	5	5	5	5	-5	9
	3 unidirectional 2 no change	5	5	5	0	0	9
	3 unidirectional 1 no change 1 opposite	5	5	5	0	-5	4
	3 unidirectional 2 opposite	5	5	5	-5	-5	1
	2 unidirectional 3 no change	5	5	0	0	0	4
	2 unidirectional 2 no change 1 opposite	5	5	0	0	-5	1
	2 unidirectional 1 no change 2 opposite	5	5	0	-5	-5	0	if direction is even, the algorithm assigns 0
	2 unidirectional 3 opposite	5	5	-5	-5	-5	-1	the same case as in line 7, but with downregulation as the major trend
	1 unidirectional 4 no change	5	0	0	0	0	1
	1 unidirectional 3 no change 1 opposite	5	0	0	0	-5	0	if direction is even, the algorithm assigns 0
								all other cases are duplication of shown above, but with the opposite sign
ROBE IS REPRESENTED ON 4 ARRAYS	4 unidirectional		5	5	5	5	20
	3 unidirectional 1 no change		5	5	5	0	11.25
	3 unidirectional 1 opposite		5	5	5	-5	5
	2 unidirectional 2 no change		5	5	0	0	5
	2 unidirectional 1 no change 1 opposite		5	5	0	-5	1.25
	2 unidirectional 2 opposite		5	5	-5	-5	0	if direction is even, the algorithm assigns 0
	1 unidirectional 3 no change		5	0	0	0	1.25
	1 unidirectional 2 no change 1 opposite		5	0	0	-5	0	if direction is even, the algorithm assigns 0
	1 unidirectional 1 no change 2 opposite		5	0	-5	-5	-1.25	the same case as in line 19, but with downregulation as the major trend
								all other cases are duplication of shown above, but with the opposite sign
ROBE IS REPRESENTED ON 3 ARRAYS	3 unidirectional			5	5	5	15
	2 unidirectional 1 no change			5	5	0	6.66667
	3 unidirectional 1 opposite			5	5	-5	1.66667
	2 unidirectional 2 no change			5	0	0	1.66667
	2 unidirectional 1 no change 1 opposite			5	0	-5	0	if direction is even, the algorithm assigns 0
	2 unidirectional 2 opposite			5	-5	-5	-1.66667	the same case as in line 28, but with downregulation as the major trend
								all other cases are duplication of shown above, but with the opposite sign
ROBE IS REPRESENTED ON 2 ARRAYS	2 unidirectional				5	5	10
	1 unidirectional 1 no change				5	0	2.5
	1 unidirectional 1 opposite				5	-5	0	if direction is even, the algorithm assigns 0
	1 unidirectional 1 opposite				0	-5	-2.5	the same case as in line 35, but with downregulation as the major trend
1 ARRAY PROBE	1 unidirectional					5	5
	1 opposite					-5	-5
SORTED BY SCORE
	5 unidirectional	5	5	5	5	5	25
	4 unidirectional		5	5	5	5	20
	4 unidirectional 1 no change	5	5	5	5	0	16
	3 unidirectional			5	5	5	15
	3 unidirectional 1 no change		5	5	5	0	11.25
	2 unidirectional				5	5	10
	4 unidirectional 1 opposite	5	5	5	5	-5	9
	3 unidirectional 2 no change	5	5	5	0	0	9
	2 unidirectional 1 no change			5	5	0	6.66667
	3 unidirectional 1 opposite		5	5	5	-5	5
	2 unidirectional 2 no change		5	5	0	0	5
	1 unidirectional					5	5
	3 unidirectional 1 no change 1 opposite	5	5	5	0	-5	4
	2 unidirectional 3 no change	5	5	0	0	0	4
	1 unidirectional 1 no change				5	0	2.5
	3 unidirectional 1 opposite			5	5	-5	1.66667
	2 unidirectional 2 no change			5	0	0	1.66667
	2 unidirectional 1 no change 1 opposite		5	5	0	-5	1.25
	1 unidirectional 3 no change		5	0	0	0	1.25
	3 unidirectional 2 opposite	5	5	5	-5	-5	1
	2 unidirectional 2 no change 1 opposite	5	5	0	0	-5	1
	1 unidirectional 4 no change	5	0	0	0	0	1
	2 unidirectional 1 no change 2 opposite	5	5	0	-5	-5	0
	2 unidirectional 2 opposite		5	5	-5	-5	0
	1 unidirectional 2 no change 1 opposite		5	0	0	-5	0
	2 unidirectional 1 no change 1 opposite			5	0	-5	0
	1 unidirectional 1 opposite				5	-5	0
	2 unidirectional 3 opposite	5	5	-5	-5	-5	-1
	1 unidirectional 1 opposite				0	-5	-2.5

## Sheet: Combined_Scores
SORTED BY SCORE
5 unidirectional	5	5	5	5	5	125
4 unidirectional		5	5	5	5	80
4 unidirectional 1 no change	5	5	5	5	0	68.25
5 unidirectional	2	2	2	2	2	50
3 unidirectional			5	5	5	45
4 unidirectional 1 opposite	5	5	5	5	-5	42
3 unidirectional 1 no change		5	5	5	0	36.25
4 unidirectional		2	2	2	2	32
3 unidirectional 2 no change	5	5	5	0	0	28
4 unidirectional 1 no change	2	2	2	2	0	26.25
2 unidirectional				5	5	20
3 unidirectional			2	2	2	18
3 unidirectional 1 opposite		5	5	5	-5	18
4 unidirectional 1 opposite	2	2	2	2	-2	15
2 unidirectional 1 no change			5	5	0	14.25
3 unidirectional 1 no change		2	2	2	0	13.75
3 unidirectional 1 no change 1 opposite	5	5	5	0	-5	12.75
3 unidirectional 2 no change	2	2	2	0	0	10
1 unidirectional					5	10
2 unidirectional 2 no change		5	5	0	0	9
2 unidirectional				2	2	8
3 unidirectional 1 opposite		2	2	2	-2	6
2 unidirectional 1 no change			2	2	0	5.25
2 unidirectional 3 no change	5	5	0	0	0	4.25
1 unidirectional					2	4
3 unidirectional 1 opposite			5	5	-5	4
3 unidirectional 1 no change 1 opposite	2	2	2	0	-2	3.75
2 unidirectional 2 no change		2	2	0	0	3
3 unidirectional 2 opposite	5	5	5	-5	-5	3
1 unidirectional 1 no change				5	0	2.25
2 unidirectional 1 no change 1 opposite		5	5	0	-5	1.75
2 unidirectional 3 no change	2	2	0	0	0	1.25
3 unidirectional 1 opposite			2	2	-2	1
1 unidirectional 1 no change				2	0	0.75
2 unidirectional 1 no change 1 opposite		2	2	0	-2	0.25
3 unidirectional 2 opposite	2	2	2	-2	-2	0
2 unidirectional 2 no change 1 opposite	2	2	0	0	-2	0
2 unidirectional 1 no change 2 opposite	2	2	0	-2	-2	0
2 unidirectional 3 opposite	2	2	-2	-2	-2	0
1 unidirectional 4 no change	2	0	0	0	0	0
2 unidirectional 2 opposite		2	2	-2	-2	0
1 unidirectional 3 no change		2	0	0	0	0
1 unidirectional 2 no change 1 opposite		2	0	0	-2	0
2 unidirectional 2 no change			2	0	0	0
2 unidirectional 1 no change 1 opposite			2	0	-2	0
1 unidirectional 1 opposite				2	-2	0
1 unidirectional 1 opposite				0	-2	0
2 unidirectional 2 no change 1 opposite	5	5	0	0	-5	0
2 unidirectional 1 no change 2 opposite	5	5	0	-5	-5	0
2 unidirectional 3 opposite	5	5	-5	-5	-5	0
1 unidirectional 4 no change	5	0	0	0	0	0
2 unidirectional 2 opposite		5	5	-5	-5	0
1 unidirectional 3 no change		5	0	0	0	0
1 unidirectional 2 no change 1 opposite		5	0	0	-5	0
2 unidirectional 2 no change			5	0	0	0
2 unidirectional 1 no change 1 opposite			5	0	-5	0
1 unidirectional 1 opposite				5	-5	0
1 unidirectional 1 opposite				0	-5	0
